# Supplementary material for: Optimal sequence for chain matrix multiplication using evolutionary algorithm
Source: PeerJ Comput Sci. 2021 Feb 26;7:e395. doi: 10.7717/peerj-cs.395 (PMC7959611; doi:10.7717/peerj-cs.395)
Supplement: Supplemental Information 2 [file peerj-cs-07-395-s002.zip]

Archive with 13 entries (13 files):
- cmm.m
- final_exp.txt
- final_product.txt
- main.m
- MatrixChainOrder.m
- opt_multi.txt
- outs.xls
- ProdEngine.m
- Prodexpr.m
- szmats.txt
- time_taken.txt
- ZDT2.txt
- ZDT21.txt
