# Supplementary material for: Optimal sequence for chain matrix multiplication using evolutionary algorithm
Source: PeerJ Comput Sci. 2021 Feb 26;7:e395. doi: 10.7717/peerj-cs.395 (PMC7959611; doi:10.7717/peerj-cs.395)
Supplement: Supplemental Information 2 [file peerj-cs-07-395-s002.zip › final_product.txt]

   1.6820942e+35   1.7442767e+35   1.7609210e+35   2.1284156e+35   1.3190797e+35   2.0606035e+35   1.5420078e+35   1.1990163e+35   1.5792521e+35   1.4834280e+35   2.1041866e+35   2.1414756e+35   1.5246728e+35   1.8489891e+35   1.4283114e+35   1.8823759e+35   1.4213360e+35   1.6951411e+35   1.5568815e+35   1.7753877e+35   1.5829671e+35   1.9695899e+35   1.8656300e+35   1.7224922e+35   1.9690624e+35   1.6027653e+35   1.8564244e+35   2.0358622e+35   1.4580917e+35   1.4207404e+35   1.8564879e+35
   2.1679140e+35   2.2480559e+35   2.2695074e+35   2.7431412e+35   1.7000542e+35   2.6557437e+35   1.9873680e+35   1.5453143e+35   2.0353691e+35   1.9118692e+35   2.7119144e+35   2.7599732e+35   1.9650264e+35   2.3830112e+35   1.8408340e+35   2.4260408e+35   1.8318440e+35   2.1847291e+35   2.0065375e+35   2.2881524e+35   2.0401571e+35   2.5384438e+35   2.4044582e+35   2.2199797e+35   2.5377639e+35   2.0656734e+35   2.3925940e+35   2.6238567e+35   1.8792154e+35   1.8310764e+35   2.3926758e+35
   1.3439757e+35   1.3936589e+35   1.4069575e+35   1.7005819e+35   1.0539310e+35   1.6464007e+35   1.2320481e+35   9.5800155e+34   1.2618059e+35   1.1852435e+35   1.6812232e+35   1.7110167e+35   1.2181977e+35   1.4773230e+35   1.1412059e+35   1.5039988e+35   1.1356327e+35   1.3544001e+35   1.2439321e+35   1.4185163e+35   1.2647742e+35   1.5736818e+35   1.4906189e+35   1.3762533e+35   1.5732604e+35   1.2805928e+35   1.4832638e+35   1.6266327e+35   1.1650001e+35   1.1351568e+35   1.4833145e+35
   2.1365388e+35   2.2155209e+35   2.2366618e+35   2.7034410e+35   1.6754501e+35   2.6173084e+35   1.9586057e+35   1.5229497e+35   2.0059122e+35   1.8841997e+35   2.6726661e+35   2.7200293e+35   1.9365875e+35   2.3485229e+35   1.8141925e+35   2.3909298e+35   1.8053326e+35   2.1531105e+35   1.9774978e+35   2.2550370e+35   2.0106308e+35   2.5017060e+35   2.3696596e+35   2.1878510e+35   2.5010360e+35   2.0357779e+35   2.3579671e+35   2.5858828e+35   1.8520184e+35   1.8045760e+35   2.3580477e+35
   2.1015458e+35   2.1792343e+35   2.2000290e+35   2.6591631e+35   1.6480090e+35   2.5744412e+35   1.9265270e+35   1.4980063e+35   1.9730587e+35   1.8533396e+35   2.6288923e+35   2.6754798e+35   1.9048694e+35   2.3100580e+35   1.7844790e+35   2.3517703e+35   1.7757643e+35   2.1178461e+35   1.9451097e+35   2.2181033e+35   1.9777001e+35   2.4607323e+35   2.3308485e+35   2.1520176e+35   2.4600732e+35   2.0024352e+35   2.3193475e+35   2.5435304e+35   1.8216854e+35   1.7750201e+35   2.3194268e+35
   1.7198354e+35   1.7834131e+35   1.8004308e+35   2.1761709e+35   1.3486759e+35   2.1068373e+35   1.5766058e+35   1.2259187e+35   1.6146858e+35   1.5167116e+35   2.1513983e+35   2.1895239e+35   1.5588820e+35   1.8904749e+35   1.4603584e+35   1.9246108e+35   1.4532266e+35   1.7331750e+35   1.5918132e+35   1.8152221e+35   1.6184841e+35   2.0137817e+35   1.9074891e+35   1.7611398e+35   2.0132423e+35   1.6387266e+35   1.8980771e+35   2.0815409e+35   1.4908069e+35   1.4526176e+35   1.8981419e+35
   1.4461825e+35   1.4996440e+35   1.5139539e+35   1.8299078e+35   1.1340803e+35   1.7716063e+35   1.3257430e+35   1.0308557e+35   1.3577638e+35   1.2753789e+35   1.8090769e+35   1.8411362e+35   1.3108393e+35   1.5896705e+35   1.2279924e+35   1.6183749e+35   1.2219953e+35   1.4573996e+35   1.3385307e+35   1.5263917e+35   1.3609578e+35   1.6933573e+35   1.6039775e+35   1.4809147e+35   1.6929037e+35   1.3779793e+35   1.5960631e+35   1.7503349e+35   1.2535961e+35   1.2214832e+35   1.5961176e+35
   1.1515045e+35   1.1940725e+35   1.2054666e+35   1.4570409e+35   9.0299711e+34   1.4106191e+35   1.0556061e+35   8.2080580e+34   1.0811022e+35   1.0155043e+35   1.4404546e+35   1.4659813e+35   1.0437392e+35   1.2657550e+35   9.7777339e+34   1.2886105e+35   9.7299831e+34   1.1604359e+35   1.0657881e+35   1.2153701e+35   1.0836454e+35   1.3483143e+35   1.2771468e+35   1.1791596e+35   1.3479532e+35   1.0971986e+35   1.2708450e+35   1.3936820e+35   9.9816000e+34   9.7259054e+34   1.2708885e+35
   1.1403506e+35   1.1825063e+35   1.1937901e+35   1.4429276e+35   8.9425039e+34   1.3969554e+35   1.0453811e+35   8.1285520e+34   1.0706303e+35   1.0056678e+35   1.4265019e+35   1.4517814e+35   1.0336292e+35   1.2534945e+35   9.6830236e+34   1.2761286e+35   9.6357353e+34   1.1491956e+35   1.0554645e+35   1.2035976e+35   1.0731489e+35   1.3352541e+35   1.2647759e+35   1.1677379e+35   1.3348964e+35   1.0865708e+35   1.2585352e+35   1.3801824e+35   9.8849149e+34   9.6316971e+34   1.2585782e+35
   1.7474475e+35   1.8120459e+35   1.8293368e+35   2.2111095e+35   1.3703290e+35   2.1406627e+35   1.6019183e+35   1.2456009e+35   1.6406097e+35   1.5410626e+35   2.1859391e+35   2.2246769e+35   1.5839099e+35   1.9208266e+35   1.4838046e+35   1.9555106e+35   1.4765582e+35   1.7610013e+35   1.6173699e+35   1.8443657e+35   1.6444690e+35   2.0461131e+35   1.9381140e+35   1.7894151e+35   2.0455651e+35   1.6650364e+35   1.9285508e+35   2.1149602e+35   1.5147420e+35   1.4759394e+35   1.9286167e+35
   1.5435944e+35   1.6006569e+35   1.6159307e+35   1.9531667e+35   1.2104697e+35   1.8909381e+35   1.4150423e+35   1.1002920e+35   1.4492200e+35   1.3612858e+35   1.9309326e+35   1.9651513e+35   1.3991347e+35   1.6967475e+35   1.3107074e+35   1.7273853e+35   1.3043064e+35   1.5555670e+35   1.4286914e+35   1.6292063e+35   1.4526291e+35   1.8074183e+35   1.7120182e+35   1.5806661e+35   1.8069343e+35   1.4707972e+35   1.7035706e+35   1.8682339e+35   1.3380357e+35   1.3037598e+35   1.7036289e+35
   2.4690314e+35   2.5603049e+35   2.5847358e+35   3.1241561e+35   1.9361872e+35   3.0246194e+35   2.2634081e+35   1.7599543e+35   2.3180764e+35   2.1774227e+35   3.0885920e+35   3.1433260e+35   2.2379633e+35   2.7140050e+35   2.0965209e+35   2.7630113e+35   2.0862823e+35   2.4881820e+35   2.2852402e+35   2.6059706e+35   2.3235294e+35   2.8910268e+35   2.7384310e+35   2.5283289e+35   2.8902525e+35   2.3525899e+35   2.7249189e+35   2.9883033e+35   2.1402334e+35   2.0854079e+35   2.7250120e+35
   1.9900739e+35   2.0636416e+35   2.0833333e+35   2.5181136e+35   1.5605940e+35   2.4378856e+35   1.8243386e+35   1.4185478e+35   1.8684021e+35   1.7550333e+35   2.4894485e+35   2.5335648e+35   1.8038298e+35   2.1875261e+35   1.6898252e+35   2.2270258e+35   1.6815727e+35   2.0055096e+35   1.8419356e+35   2.1004488e+35   1.8727973e+35   2.3302081e+35   2.2072138e+35   2.0378685e+35   2.3295840e+35   1.8962204e+35   2.1963228e+35   2.4086144e+35   1.7250581e+35   1.6808680e+35   2.1963979e+35
   2.4281259e+35   2.5178872e+35   2.5419135e+35   3.0723970e+35   1.9041096e+35   2.9745093e+35   2.2259092e+35   1.7307964e+35   2.2796719e+35   2.1413485e+35   3.0374220e+35   3.0912492e+35   2.2008860e+35   2.6690410e+35   2.0617870e+35   2.7172353e+35   2.0517180e+35   2.4469593e+35   2.2473796e+35   2.5627964e+35   2.2850346e+35   2.8431299e+35   2.6930623e+35   2.4864410e+35   2.8423685e+35   2.3136136e+35   2.6797740e+35   2.9387949e+35   2.1047753e+35   2.0508581e+35   2.6798656e+35
   1.6593653e+35   1.7207076e+35   1.7371270e+35   2.0996559e+35   1.3012560e+35   2.0327601e+35   1.5211718e+35   1.1828149e+35   1.5579128e+35   1.4633835e+35   2.0757543e+35   2.1125394e+35   1.5040711e+35   1.8240051e+35   1.4090117e+35   1.8569408e+35   1.4021306e+35   1.6722359e+35   1.5358445e+35   1.7513983e+35   1.5615776e+35   1.9429763e+35   1.8404211e+35   1.6992175e+35   1.9424560e+35   1.5811083e+35   1.8313400e+35   2.0083531e+35   1.4383896e+35   1.4015430e+35   1.8314026e+35
   1.7222920e+35   1.7859605e+35   1.8030025e+35   2.1792793e+35   1.3506024e+35   2.1098467e+35   1.5788578e+35   1.2276698e+35   1.6169922e+35   1.5188781e+35   2.1544713e+35   2.1926514e+35   1.5611086e+35   1.8931752e+35   1.4624444e+35   1.9273599e+35   1.4553024e+35   1.7356507e+35   1.5940870e+35   1.8178150e+35   1.6207960e+35   2.0166581e+35   1.9102138e+35   1.7636554e+35   2.0161180e+35   1.6410673e+35   1.9007883e+35   2.0845142e+35   1.4929364e+35   1.4546925e+35   1.9008532e+35
   1.9377386e+35   2.0093715e+35   2.0285454e+35   2.4518918e+35   1.5195532e+35   2.3737736e+35   1.7763618e+35   1.3812426e+35   1.8192665e+35   1.7088790e+35   2.4239805e+35   2.4669366e+35   1.7563923e+35   2.1299981e+35   1.6453859e+35   2.1684591e+35   1.6373504e+35   1.9527683e+35   1.7934960e+35   2.0452108e+35   1.8235461e+35   2.2689278e+35   2.1491680e+35   1.9842763e+35   2.2683201e+35   1.8463532e+35   2.1385635e+35   2.3452722e+35   1.6796922e+35   1.6366642e+35   2.1386365e+35
   2.1964463e+35   2.2776431e+35   2.2993768e+35   2.7792443e+35   1.7224290e+35   2.6906965e+35   2.0135242e+35   1.5656525e+35   2.0621570e+35   1.9370318e+35   2.7476065e+35   2.7962977e+35   1.9908885e+35   2.4143745e+35   1.8650616e+35   2.4579704e+35   1.8559533e+35   2.2134827e+35   2.0329460e+35   2.3182672e+35   2.0670080e+35   2.5718528e+35   2.4361038e+35   2.2491973e+35   2.5711639e+35   2.0928602e+35   2.4240834e+35   2.6583898e+35   1.9039482e+35   1.8551755e+35   2.4241663e+35
   1.5331899e+35   1.5898678e+35   1.6050387e+35   1.9400016e+35   1.2023106e+35   1.8781924e+35   1.4055044e+35   1.0928756e+35   1.4394517e+35   1.3521102e+35   1.9179174e+35   1.9519054e+35   1.3897040e+35   1.6853107e+35   1.3018728e+35   1.7157421e+35   1.2955149e+35   1.5450819e+35   1.4190614e+35   1.6182248e+35   1.4428378e+35   1.7952356e+35   1.7004785e+35   1.5700118e+35   1.7947548e+35   1.4608835e+35   1.6920879e+35   1.8556413e+35   1.3290168e+35   1.2949720e+35   1.6921457e+35
   1.5802349e+35   1.6386520e+35   1.6542883e+35   1.9995293e+35   1.2392028e+35   1.9358236e+35   1.4486314e+35   1.1264098e+35   1.4836204e+35   1.3935989e+35   1.9767675e+35   2.0117985e+35   1.4323462e+35   1.7370235e+35   1.3418199e+35   1.7683886e+35   1.3352670e+35   1.5924918e+35   1.4626045e+35   1.6678791e+35   1.4871104e+35   1.8503213e+35   1.7526567e+35   1.6181867e+35   1.8498258e+35   1.5057098e+35   1.7440086e+35   1.9125805e+35   1.3697969e+35   1.3347074e+35   1.7440682e+35
   1.8111154e+35   1.8780675e+35   1.8959884e+35   2.2916709e+35   1.4202567e+35   2.2186574e+35   1.6602840e+35   1.2909841e+35   1.7003850e+35   1.5972109e+35   2.2655834e+35   2.3057326e+35   1.6416194e+35   1.9908116e+35   1.5378668e+35   2.0267593e+35   1.5303564e+35   1.8251631e+35   1.6762985e+35   1.9115648e+35   1.7043850e+35   2.1206629e+35   2.0087289e+35   1.8546121e+35   2.1200949e+35   1.7257018e+35   1.9988173e+35   2.1920184e+35   1.5699313e+35   1.5297150e+35   1.9988856e+35
   2.3521444e+35   2.4390969e+35   2.4623712e+35   2.9762547e+35   1.8445257e+35   2.8814302e+35   2.1562555e+35   1.6766359e+35   2.2083358e+35   2.0743409e+35   2.9423742e+35   2.9945171e+35   2.1320153e+35   2.5855206e+35   1.9972690e+35   2.6322069e+35   1.9875151e+35   2.3703884e+35   2.1770541e+35   2.4826007e+35   2.2135307e+35   2.7541620e+35   2.6087903e+35   2.4086347e+35   2.7534243e+35   2.2412154e+35   2.5959178e+35   2.8468334e+35   2.0389121e+35   1.9866821e+35   2.5960065e+35
   2.0673124e+35   2.1437354e+35   2.1641914e+35   2.6158464e+35   1.6211636e+35   2.5325045e+35   1.8951446e+35   1.4736044e+35   1.9409183e+35   1.8231494e+35   2.5860686e+35   2.6318972e+35   1.8738398e+35   2.2724281e+35   1.7554105e+35   2.3134609e+35   1.7468377e+35   2.0833472e+35   1.9134246e+35   2.1819712e+35   1.9454841e+35   2.4206479e+35   2.2928799e+35   2.1169620e+35   2.4199995e+35   1.9698163e+35   2.2815662e+35   2.5020972e+35   1.7920109e+35   1.7461057e+35   2.2816442e+35
   1.3491685e+35   1.3990436e+35   1.4123936e+35   1.7071525e+35   1.0580030e+35   1.6527620e+35   1.2368084e+35   9.6170300e+34   1.2666812e+35   1.1898229e+35   1.6877189e+35   1.7176276e+35   1.2229045e+35   1.4830310e+35   1.1456152e+35   1.5098098e+35   1.1400204e+35   1.3596331e+35   1.2487383e+35   1.4239971e+35   1.2696609e+35   1.5797621e+35   1.4963782e+35   1.3815708e+35   1.5793390e+35   1.2855406e+35   1.4889947e+35   1.6329175e+35   1.1695013e+35   1.1395427e+35   1.4890456e+35
   1.7382579e+35   1.8025167e+35   1.8197167e+35   2.1994816e+35   1.3631227e+35   2.1294054e+35   1.5934941e+35   1.2390505e+35   1.6319820e+35   1.5329584e+35   2.1744436e+35   2.2129777e+35   1.5755804e+35   1.9107253e+35   1.4760015e+35   1.9452269e+35   1.4687933e+35   1.7517405e+35   1.6088645e+35   1.8346665e+35   1.6358210e+35   2.0353529e+35   1.9279218e+35   1.7800048e+35   2.0348078e+35   1.6562803e+35   1.9184089e+35   2.1038380e+35   1.5067762e+35   1.4681777e+35   1.9184745e+35
   1.6433196e+35   1.7040687e+35   1.7203293e+35   2.0793526e+35   1.2886731e+35   2.0131037e+35   1.5064623e+35   1.1713773e+35   1.5428481e+35   1.4492329e+35   2.0556821e+35   2.0921116e+35   1.4895270e+35   1.8063673e+35   1.3953868e+35   1.8389845e+35   1.3885722e+35   1.6560657e+35   1.5209932e+35   1.7344626e+35   1.5464775e+35   1.9241881e+35   1.8226246e+35   1.6827864e+35   1.9236728e+35   1.5658193e+35   1.8136313e+35   1.9889327e+35   1.4244807e+35   1.3879903e+35   1.8136932e+35
   2.1904698e+35   2.2714456e+35   2.2931202e+35   2.7716819e+35   1.7177423e+35   2.6833751e+35   2.0080454e+35   1.5613924e+35   2.0565459e+35   1.9317611e+35   2.7401302e+35   2.7886890e+35   1.9854713e+35   2.4078049e+35   1.8599868e+35   2.4512822e+35   1.8509033e+35   2.2074598e+35   2.0274143e+35   2.3119592e+35   2.0613837e+35   2.5648547e+35   2.4294752e+35   2.2430772e+35   2.5641678e+35   2.0871655e+35   2.4174875e+35   2.6511563e+35   1.8987675e+35   1.8501276e+35   2.4175701e+35
   2.1137731e+35   2.1919136e+35   2.2128293e+35   2.6746348e+35   1.6575975e+35   2.5894199e+35   1.9377360e+35   1.5067221e+35   1.9845384e+35   1.8641227e+35   2.6441878e+35   2.6910463e+35   1.9159524e+35   2.3234985e+35   1.7948615e+35   2.3654535e+35   1.7860961e+35   2.1301682e+35   1.9564268e+35   2.2310087e+35   1.9892068e+35   2.4750494e+35   2.3444099e+35   2.1645385e+35   2.4743865e+35   2.0140858e+35   2.3328420e+35   2.5583292e+35   1.8322844e+35   1.7853475e+35   2.3329217e+35
   1.9819138e+35   2.0551798e+35   2.0747908e+35   2.5077884e+35   1.5541949e+35   2.4278893e+35   1.8168581e+35   1.4127312e+35   1.8607409e+35   1.7478369e+35   2.4792407e+35   2.5231762e+35   1.7964334e+35   2.1785563e+35   1.6828963e+35   2.2178941e+35   1.6746776e+35   1.9972862e+35   1.8343829e+35   2.0918361e+35   1.8651180e+35   2.3206533e+35   2.1981633e+35   2.0295124e+35   2.3200318e+35   1.8884451e+35   2.1873170e+35   2.3987381e+35   1.7179847e+35   1.6739758e+35   2.1873917e+35
   1.7692827e+35   1.8346884e+35   1.8521954e+35   2.2387385e+35   1.3874520e+35   2.1674114e+35   1.6219351e+35   1.2611653e+35   1.6611099e+35   1.5603189e+35   2.2132536e+35   2.2524754e+35   1.6037017e+35   1.9448283e+35   1.5023455e+35   1.9799457e+35   1.4950086e+35   1.7830059e+35   1.6375798e+35   1.8674120e+35   1.6650175e+35   2.0716803e+35   1.9623318e+35   1.8117747e+35   2.0711255e+35   1.6858419e+35   1.9526491e+35   2.1413877e+35   1.5336695e+35   1.4943821e+35   1.9527158e+35
   1.4887070e+35   1.5437405e+35   1.5584712e+35   1.8837156e+35   1.1674276e+35   1.8236998e+35   1.3647260e+35   1.0611677e+35   1.3976884e+35   1.3128810e+35   1.8622722e+35   1.8952741e+35   1.3493840e+35   1.6364142e+35   1.2641011e+35   1.6659627e+35   1.2579277e+35   1.5002539e+35   1.3778897e+35   1.5712747e+35   1.4009763e+35   1.7431499e+35   1.6511420e+35   1.5244605e+35   1.7426830e+35   1.4184984e+35   1.6429948e+35   1.8018029e+35   1.2904576e+35   1.2574005e+35   1.6430509e+35
   1.1530423e+35   1.1956672e+35   1.2070765e+35   1.4589868e+35   9.0420305e+34   1.4125029e+35   1.0570158e+35   8.2190197e+34   1.0825460e+35   1.0168605e+35   1.4423783e+35   1.4679391e+35   1.0451331e+35   1.2674454e+35   9.7907919e+34   1.2903315e+35   9.7429773e+34   1.1619857e+35   1.0672114e+35   1.2169932e+35   1.0850926e+35   1.3501149e+35   1.2788524e+35   1.1807343e+35   1.3497533e+35   1.0986639e+35   1.2725422e+35   1.3955433e+35   9.9949302e+34   9.7388942e+34   1.2725857e+35
   2.2065046e+35   2.2880731e+35   2.3099064e+35   2.7919713e+35   1.7303165e+35   2.7030181e+35   2.0227447e+35   1.5728221e+35   2.0716003e+35   1.9459020e+35   2.7601886e+35   2.8091028e+35   2.0000054e+35   2.4254306e+35   1.8736023e+35   2.4692262e+35   1.8644523e+35   2.2236190e+35   2.0422554e+35   2.3288833e+35   2.0764735e+35   2.5836301e+35   2.4472595e+35   2.2594971e+35   2.5829381e+35   2.1024440e+35   2.4351840e+35   2.6705634e+35   1.9126670e+35   1.8636709e+35   2.4352673e+35
   1.0262524e+35   1.0641902e+35   1.0743449e+35   1.2985549e+35   8.0477582e+34   1.2571824e+35   9.4078511e+34   7.3152466e+34   9.6350799e+34   9.0504533e+34   1.2837727e+35   1.3065228e+35   9.3020900e+34   1.1280756e+35   8.7141849e+34   1.1484451e+35   8.6716280e+34   1.0342124e+35   9.4985962e+34   1.0831712e+35   9.6577454e+34   1.2016547e+35   1.1382283e+35   1.0508994e+35   1.2013329e+35   9.7785352e+34   1.1326120e+35   1.2420877e+35   8.8958759e+34   8.6679939e+34   1.1326507e+35
   2.2264604e+35   2.3087666e+35   2.3307974e+35   2.8172221e+35   1.7459657e+35   2.7274644e+35   2.0410386e+35   1.5870469e+35   2.0903360e+35   1.9635009e+35   2.7851520e+35   2.8345086e+35   2.0180936e+35   2.4473664e+35   1.8905473e+35   2.4915581e+35   1.8813146e+35   2.2437295e+35   2.0607258e+35   2.3499459e+35   2.0952533e+35   2.6069966e+35   2.4693927e+35   2.2799322e+35   2.6062984e+35   2.1214587e+35   2.4572080e+35   2.6947162e+35   1.9299653e+35   1.8805261e+35   2.4572920e+35
   1.4761341e+35   1.5307028e+35   1.5453091e+35   1.8678067e+35   1.1575681e+35   1.8082977e+35   1.3532002e+35   1.0522056e+35   1.3858842e+35   1.3017931e+35   1.8465443e+35   1.8792676e+35   1.3379878e+35   1.6225939e+35   1.2534251e+35   1.6518928e+35   1.2473038e+35   1.4875835e+35   1.3662527e+35   1.5580045e+35   1.3891443e+35   1.7284281e+35   1.6371972e+35   1.5115857e+35   1.7279651e+35   1.4065184e+35   1.6291189e+35   1.7865858e+35   1.2795591e+35   1.2467811e+35   1.6291745e+35
   2.3227437e+35   2.4086093e+35   2.4315928e+35   2.9390530e+35   1.8214700e+35   2.8454137e+35   2.1293034e+35   1.6556788e+35   2.1807327e+35   2.0484126e+35   2.9055960e+35   2.9570871e+35   2.1053662e+35   2.5532029e+35   1.9723041e+35   2.5993056e+35   1.9626721e+35   2.3407597e+35   2.1498420e+35   2.4515694e+35   2.1858626e+35   2.7197363e+35   2.5761817e+35   2.3785279e+35   2.7190079e+35   2.2132013e+35   2.5634701e+35   2.8112493e+35   2.0134267e+35   1.9618496e+35   2.5635577e+35
   2.0159891e+35   2.0905148e+35   2.1104629e+35   2.5509051e+35   1.5809164e+35   2.4696323e+35   1.8480956e+35   1.4370205e+35   1.8927328e+35   1.7778877e+35   2.5218666e+35   2.5665574e+35   1.8273197e+35   2.2160125e+35   1.7118305e+35   2.2560266e+35   1.7034705e+35   2.0316258e+35   1.8659217e+35   2.1278013e+35   1.8971853e+35   2.3605526e+35   2.2359566e+35   2.0644061e+35   2.3599204e+35   1.9209134e+35   2.2249238e+35   2.4399799e+35   1.7475222e+35   1.7027566e+35   2.2249998e+35
   1.6377315e+35   1.6982741e+35   1.7144794e+35   2.0722819e+35   1.2842910e+35   2.0062582e+35   1.5013397e+35   1.1673941e+35   1.5376017e+35   1.4443048e+35   2.0486919e+35   2.0849974e+35   1.4844619e+35   1.8002248e+35   1.3906418e+35   1.8327311e+35   1.3838505e+35   1.6504343e+35   1.5158211e+35   1.7285646e+35   1.5412187e+35   1.9176450e+35   1.8164268e+35   1.6770641e+35   1.9171314e+35   1.5604948e+35   1.8074641e+35   1.9821694e+35   1.4196368e+35   1.3832705e+35   1.8075258e+35
   1.6167740e+35   1.6765417e+35   1.6925397e+35   2.0457635e+35   1.2678563e+35   1.9805847e+35   1.4821274e+35   1.1524553e+35   1.5179254e+35   1.4258224e+35   2.0224754e+35   2.0583163e+35   1.4654657e+35   1.7771878e+35   1.3728462e+35   1.8092782e+35   1.3661417e+35   1.6293142e+35   1.4964236e+35   1.7064447e+35   1.5214962e+35   1.8931055e+35   1.7931825e+35   1.6556032e+35   1.8925984e+35   1.5405256e+35   1.7843345e+35   1.9568042e+35   1.4014701e+35   1.3655692e+35   1.7843955e+35
   1.5398494e+35   1.5967735e+35   1.6120102e+35   1.9484280e+35   1.2075329e+35   1.8863504e+35   1.4116092e+35   1.0976225e+35   1.4457040e+35   1.3579831e+35   1.9262479e+35   1.9603836e+35   1.3957402e+35   1.6926309e+35   1.3075275e+35   1.7231944e+35   1.3011420e+35   1.5517930e+35   1.4252251e+35   1.6252536e+35   1.4491048e+35   1.8030333e+35   1.7078646e+35   1.5768312e+35   1.8025504e+35   1.4672288e+35   1.6994375e+35   1.8637013e+35   1.3347895e+35   1.3005967e+35   1.6994956e+35
   1.9735668e+35   2.0465242e+35   2.0660526e+35   2.4972265e+35   1.5476493e+35   2.4176640e+35   1.8092062e+35   1.4067813e+35   1.8529041e+35   1.7404757e+35   2.4687991e+35   2.5125495e+35   1.7888675e+35   2.1693811e+35   1.6758085e+35   2.2085532e+35   1.6676245e+35   1.9888744e+35   1.8266572e+35   2.0830261e+35   1.8572629e+35   2.3108796e+35   2.1889055e+35   2.0209649e+35   2.3102607e+35   1.8804918e+35   2.1781049e+35   2.3886355e+35   1.7107492e+35   1.6669256e+35   2.1781793e+35
   2.1957871e+35   2.2769595e+35   2.2986867e+35   2.7784101e+35   1.7219120e+35   2.6898890e+35   2.0129198e+35   1.5651826e+35   2.0615381e+35   1.9364504e+35   2.7467818e+35   2.7954585e+35   1.9902910e+35   2.4136498e+35   1.8645018e+35   2.4572327e+35   1.8553963e+35   2.2128184e+35   2.0323358e+35   2.3175715e+35   2.0663876e+35   2.5710809e+35   2.4353726e+35   2.2485222e+35   2.5703922e+35   2.0922320e+35   2.4233559e+35   2.6575919e+35   1.9033768e+35   1.8546187e+35   2.4234387e+35
   1.2170671e+35   1.2620588e+35   1.2741017e+35   1.5399998e+35   9.5441063e+34   1.4909348e+35   1.1157086e+35   8.6753962e+34   1.1426564e+35   1.0733236e+35   1.5224690e+35   1.5494492e+35   1.1031660e+35   1.3378227e+35   1.0334444e+35   1.3619795e+35   1.0283974e+35   1.2265071e+35   1.1264704e+35   1.2845690e+35   1.1453444e+35   1.4250826e+35   1.3498631e+35   1.2462968e+35   1.4247009e+35   1.1596693e+35   1.3432025e+35   1.4730334e+35   1.0549918e+35   1.0279665e+35   1.3432484e+35
   1.2665317e+35   1.3133520e+35   1.3258843e+35   1.6025892e+35   9.9320022e+34   1.5515301e+35   1.1610537e+35   9.0279856e+34   1.1890968e+35   1.1169461e+35   1.5843459e+35   1.6124227e+35   1.1480014e+35   1.3921951e+35   1.0754461e+35   1.4173337e+35   1.0701940e+35   1.2763554e+35   1.1722529e+35   1.3367770e+35   1.1918940e+35   1.4830015e+35   1.4047249e+35   1.2969494e+35   1.4826043e+35   1.2068011e+35   1.3977936e+35   1.5329011e+35   1.0978692e+35   1.0697455e+35   1.3978413e+35
   1.2645764e+35   1.3113244e+35   1.3238374e+35   1.6001150e+35   9.9166688e+34   1.5491348e+35   1.1592613e+35   9.0140479e+34   1.1872610e+35   1.1152217e+35   1.5819000e+35   1.6099333e+35   1.1462291e+35   1.3900458e+35   1.0737858e+35   1.4151456e+35   1.0685418e+35   1.2743849e+35   1.1704431e+35   1.3347133e+35   1.1900539e+35   1.4807119e+35   1.4025562e+35   1.2949471e+35   1.4803154e+35   1.2049380e+35   1.3956356e+35   1.5305346e+35   1.0961743e+35   1.0680940e+35   1.3956833e+35
   1.9982257e+35   2.0720948e+35   2.0918671e+35   2.5284284e+35   1.5669866e+35   2.4478718e+35   1.8318115e+35   1.4243586e+35   1.8760555e+35   1.7622223e+35   2.4996458e+35   2.5439429e+35   1.8112187e+35   2.1964867e+35   1.6967472e+35   2.2361483e+35   1.6884609e+35   2.0137247e+35   1.8494806e+35   2.1090528e+35   1.8804687e+35   2.3397532e+35   2.2162550e+35   2.0462161e+35   2.3391265e+35   1.9039878e+35   2.2053195e+35   2.4184806e+35   1.7321244e+35   1.6877533e+35   2.2053948e+35
   1.5504095e+35   1.6077240e+35   1.6230652e+35   1.9617901e+35   1.2158140e+35   1.8992868e+35   1.4212899e+35   1.1051499e+35   1.4556185e+35   1.3672961e+35   1.9394579e+35   1.9738277e+35   1.4053120e+35   1.7042388e+35   1.3164944e+35   1.7350119e+35   1.3100651e+35   1.5624350e+35   1.4349992e+35   1.6363994e+35   1.4590426e+35   1.8153983e+35   1.7195769e+35   1.5876449e+35   1.8149121e+35   1.4772909e+35   1.7110921e+35   1.8764824e+35   1.3439433e+35   1.3095161e+35   1.7111506e+35
   1.8014616e+35   1.8680568e+35   1.8858822e+35   2.2794555e+35   1.4126863e+35   2.2068313e+35   1.6514341e+35   1.2841028e+35   1.6913214e+35   1.5886973e+35   2.2535071e+35   2.2934423e+35   1.6328690e+35   1.9801999e+35   1.5296694e+35   2.0159560e+35   1.5221991e+35   1.8154343e+35   1.6673633e+35   1.9013756e+35   1.6953000e+35   2.1093590e+35   1.9980217e+35   1.8447264e+35   2.1087941e+35   1.7165032e+35   1.9881629e+35   2.1803342e+35   1.5615631e+35   1.5215612e+35   1.9882309e+35
   2.4623601e+35   2.5533869e+35   2.5777519e+35   3.1157147e+35   1.9309556e+35   3.0164469e+35   2.2572923e+35   1.7551989e+35   2.3118130e+35   2.1715394e+35   3.0802467e+35   3.1348328e+35   2.2319163e+35   2.7066718e+35   2.0908561e+35   2.7555456e+35   2.0806451e+35   2.4814590e+35   2.2790655e+35   2.5989293e+35   2.3172513e+35   2.8832152e+35   2.7310318e+35   2.5214974e+35   2.8824430e+35   2.3462332e+35   2.7175561e+35   2.9802290e+35   2.1344505e+35   2.0797732e+35   2.7176490e+35
   1.9228863e+35   1.9939703e+35   2.0129972e+35   2.4330987e+35   1.5079062e+35   2.3555793e+35   1.7627465e+35   1.3706557e+35   1.8053223e+35   1.6957809e+35   2.4054013e+35   2.4480282e+35   1.7429300e+35   2.1136722e+35   1.6327744e+35   2.1518384e+35   1.6248006e+35   1.9378009e+35   1.7797494e+35   2.0295348e+35   1.8095691e+35   2.2515371e+35   2.1326952e+35   1.9690673e+35   2.2509341e+35   1.8322014e+35   2.1221720e+35   2.3272963e+35   1.6668178e+35   1.6241196e+35   2.1222445e+35
   2.4470071e+35   2.5374664e+35   2.5616794e+35   3.0962880e+35   1.9189160e+35   2.9976391e+35   2.2432180e+35   1.7442551e+35   2.2973987e+35   2.1579997e+35   3.0610411e+35   3.1152869e+35   2.2180002e+35   2.6897955e+35   2.0778195e+35   2.7383646e+35   2.0676722e+35   2.4659869e+35   2.2648553e+35   2.5827248e+35   2.3028030e+35   2.8652382e+35   2.7140036e+35   2.5057757e+35   2.8644708e+35   2.3316043e+35   2.7006120e+35   2.9616470e+35   2.1211421e+35   2.0668056e+35   2.7007043e+35
