# Supplementary material for: Optimal sequence for chain matrix multiplication using evolutionary algorithm
Source: PeerJ Comput Sci. 2021 Feb 26;7:e395. doi: 10.7717/peerj-cs.395 (PMC7959611; doi:10.7717/peerj-cs.395)
Supplement: Supplemental Information 2 [file peerj-cs-07-395-s002.zip › main.m]

function [P orderstruct] = main(varargin)


Matrices = varargin;

buildexpr = false;
if ~isempty(Matrices) && isstruct(Matrices{end})
    orderstruct = Matrices{end};
    Matrices(end) = [];
else
    % Detect scalars
    iscst = cellfun('length',Matrices) == 1;
    if any(iscst)
        % scalars are multiplied apart
        cst = prod([Matrices{iscst}]);
        Matrices = Matrices(~iscst);
    else
        cst = 1;
    end
    % Size of matrices
    
    szmats = [cellfun('size',Matrices,1) size(Matrices{end},2)];
    T = table(szmats );
    writetable(T, 'szmats.txt')
    %save szmats.txt szmats -ASCII
    s = MatrixChainOrder(szmats)% returns best solution for paranthesis

    orderstruct = struct('cst', cst, ...
                         's', s, ...
                         'szmats', szmats)
    nargoutTemp=nargout('main')
    
    if nargoutTemp>=2
        % Prepare to build the string expression
        vnames = arrayfun(@inputname, 1:nargin, 'UniformOutput', false);
        % Default names, e.g., M1, M2, ..., for inputs that is not single variable 
        noname = cellfun('isempty', vnames);
        vnames(noname) = arrayfun(@(i) sprintf('M%d', i), find(noname), 'UniformOutput', false);
        if any(iscst)
            % String '(M1*M2*...)' for constants
            cstexpr = strcat(vnames(iscst),'*');
            cstexpr = strcat(cstexpr{:});
            cstexpr = ['(' cstexpr(1:end-1) ')'];
        else
            cstexpr = '';
        end
        vnames = vnames(~iscst);
        buildexpr = true;
    end
end

if ~isempty(Matrices)
    P = ProdEngine(1,length(Matrices),orderstruct.s,Matrices);   %best solution product 
    if orderstruct.cst~=1
        P = orderstruct.cst*P;
    end
    if buildexpr
        expr = Prodexpr(1,length(Matrices),orderstruct.s,vnames); % returns best solution string
        if ~isempty(cstexpr)
            % Concatenate the constant expression in front
            expr = [cstexpr '*' expr];
           
        end
        orderstruct.expr = expr;
    end
else
    P = orderstruct.cst;
    if nargout>=2
        orderstruct.expr = cstexpr   ;    
    end
end

end % mmtimes
