# Supplementary material for: Optimal sequence for chain matrix multiplication using evolutionary algorithm
Source: PeerJ Comput Sci. 2021 Feb 26;7:e395. doi: 10.7717/peerj-cs.395 (PMC7959611; doi:10.7717/peerj-cs.395)
Supplement: Supplemental Information 2 [file peerj-cs-07-395-s002.zip › MatrixChainOrder.m]

%%
function [s qmin] = MatrixChainOrder(szmats)

n = length(szmats)-1;
s = zeros(n);

pk = szmats(2:n);
ij = (0:n-1)*(n+1)+1;
left = zeros(1,n-1);
right = zeros(1,n-1);
L = 1;
while true 
    q = zeros(size(pk));
    for j=1:n-L 
        q(:,j) = (szmats(j)*szmats(j+L+1))*pk(:,j);
    end
    q = q + left + right;
    [qmin loc] = min(q, [], 1);
    s(ij(1:end-L)+L) = (1:n-L)+loc;
    qi=qmin;
    save opt_multi.txt qi -ASCII
    
    if L<n-1
        pk = [pk(:,1:end-1);
              pk(end,2:end)];
        left = [left(:,1:end-1);
                qmin(1:end-1)];
        right = [qmin(2:end);
                 right(:,2:end)];
        L = L+1
    else
        break
    end % if
end % while-loop

end % MatrixChainOrder
