# Supplementary material for: Optimal sequence for chain matrix multiplication using evolutionary algorithm
Source: PeerJ Comput Sci. 2021 Feb 26;7:e395. doi: 10.7717/peerj-cs.395 (PMC7959611; doi:10.7717/peerj-cs.395)
Supplement: Supplemental Information 2 [file peerj-cs-07-395-s002.zip › outs.xls]

## Sheet: Sheet1
Var1_1	Var1_2	Var1_3	Var1_4
32697	32697	((M1*M2)*M3)	0.472361
