# Supplementary material for: Optimal sequence for chain matrix multiplication using evolutionary algorithm
Source: PeerJ Comput Sci. 2021 Feb 26;7:e395. doi: 10.7717/peerj-cs.395 (PMC7959611; doi:10.7717/peerj-cs.395)
Supplement: Supplemental Information 2 [file peerj-cs-07-395-s002.zip › ProdEngine.m]

function P = ProdEngine(i,j,s,Matrices)
if i==j
    P = Matrices{i};
else
    k = s(j,i);
    P = ProdEngine(i,k-1,s,Matrices)*ProdEngine(k,j,s,Matrices);
end

end
