# Supplementary material for: Optimal sequence for chain matrix multiplication using evolutionary algorithm
Source: PeerJ Comput Sci. 2021 Feb 26;7:e395. doi: 10.7717/peerj-cs.395 (PMC7959611; doi:10.7717/peerj-cs.395)
Supplement: Supplemental Information 2 [file peerj-cs-07-395-s002.zip › Prodexpr.m]

function expr = Prodexpr(i,j,s,vnames)
if i==j
    expr = vnames{i};
else
    k = s(j,i);
    expr = ['(' Prodexpr(i,k-1,s,vnames) '*' Prodexpr(k,j,s,vnames) ')'];
fid=fopen('final_exp.txt','w');
fprintf(fid, [ expr ]);
fclose(fid);true
end

end % Prodexpr
